# Supplementary material for: Circulating metabolic signatures of rapid and slow progression to type 1 diabetes in islet autoantibody-positive children
Source: Front Endocrinol (Lausanne). 2023 Sep 6;14:1211015. doi: 10.3389/fendo.2023.1211015 (PMC10516565; doi:10.3389/fendo.2023.1211015)
Supplement: Supplementary file 1 [file Table_1.xlsx]

## Sheet: ESM Table 1 
ESM Table 1: Age related difference on the circulating metabolomics profiles
feature	coef	stderr	pval	qval
Monosaccharide 2	-0.0816286	0.019116	2.96382e-05	0.00118923
Pentose 3	-0.00445125	0.00142446	0.00203274	0.0435007
Citric acid	-0.00417144	0.00165215	0.0123178	0.113762
Citric acid	-0.0113038	0.00436932	0.0103575	0.113211
Unknown 6	-0.0020325	0.000993383	0.0420862	0.217898
Cysteine	-0.00274199	0.00138493	0.049113	0.242543
Unknown aromatic carboxylic acid derivative 1	-0.000326038	0.000128415	0.0118507	0.113762
Unknown carboxylic acid derivative 7	-0.0138939	0.0055046	0.0124039	0.113762
Unknown alcohol 7	-0.0965718	0.0111759	1.51389e-15	1.61986e-13
Unknow10	0.0411245	0.0180687	0.0238592	0.150172
Indole-3-lactic acid	-0.00207563	0.000499029	4.66354e-05	0.00166333
Isoleucine	0.029877	0.0121139	0.0144781	0.119166
Leucine/Isoleucine	0.0282214	0.0121118	0.0207716	0.14495
Threonic acid 1	-0.00358204	0.000765146	5.21135e-06	0.000238978
Hexose 5	-0.0676959	0.0311558	0.0309723	0.173874
Myo-Inositol	0.00184587	0.000809586	0.0236189	0.150172
Unknown carboxylic acid/amine	-0.0999083	0.0108167	3.37479e-17	5.41654e-15
Unknown carboxylic acid derivative 2	0.00794846	0.0014129	5.88929e-08	3.15077e-06
Phenylalanine	0.0213033	0.00983248	0.0314165	0.173874
Hydroxy-Proline 2	-0.00591533	0.00226547	0.00967964	0.113211
Hydroxy-Proline 1	-0.0040016	0.0013121	0.00258647	0.051891
Hydroxy-Proline 3	-0.0106833	0.00388684	0.00650918	0.0908455
Unknown 4	-0.00971951	0.00439061	0.0279951	0.166415
quinicacid	-0.00061736	0.000213594	0.00426047	0.0733655
Ribitol/Ribonic acid	-0.00205707	0.000717509	0.00457106	0.0733655
Tetradecanoic acid	-0.0102839	0.00402105	0.0112858	0.113211
Sugar alcohol	-0.00201018	0.000514255	0.000125937	0.00404259
Unknown 13	-0.00186435	0.0007796	0.0176849	0.129123
Unknown carboxylic acid derivative 4	0.0552397	0.0209402	0.00898146	0.110887
Unknown15	0.00363099	0.000596292	5.87617e-09	3.7725e-07
Sequoyitol	-0.0546798	0.00557711	7.83539e-19	2.51516e-16
Unknown phenol	-0.0142436	0.00175127	3.7653e-14	3.02166e-12
Unknown 3	-0.00135186	0.00056403	0.0174269	0.129123
Unknown alcohol 2	-0.00722554	0.00265009	0.00694416	0.0928781
Unknown alcohol 3	0.00690213	0.00306567	0.0253993	0.156792
Unknown alcohol 3	-0.00105303	0.000326122	0.00145408	0.03334
Unknown carboxylic acid derivative 6	0.00079839	0.000345664	0.02188	0.145601
Unknown alkene	-0.000632095	0.000177988	0.0004737	0.0138234
Sugar 1	-0.0196737	0.00764069	0.0107801	0.113211
Unknown carboxylic acid derivative 3	0.0165009	0.00476765	0.000654248	0.0175011
Hexose 2	-0.0254748	0.0125319	0.0433385	0.22082
Hexose 3	-0.0177778	0.00895953	0.0485468	0.242543
Monosaccharide 1	-0.0264236	0.0126478	0.0379024	0.199454
Pentose 1	-0.00425901	0.00140928	0.00282643	0.0533696

## Sheet: ESM Table 2 
ESM Table 2: Age related difference on the circulating lipidome
feature	coef	stderr	pval	qval
TG.16.0.18.2.12.0.	-0.543136	0.0620376	4.43809e-16	2.33e-13
TG.50.1.	-0.354262	0.0428294	1.15187e-14	3.02365e-12
PC.36.5.	0.379557	0.0469897	4.73629e-14	6.88381e-12
TG.18.1.12.0.18.1.	-0.413787	0.0516826	5.88844e-14	6.88381e-12
TG.16.1.18.1.12.0.	-0.523159	0.0656968	7.7323e-14	6.88381e-12
TG.48.3.	-0.481893	0.0605595	7.86721e-14	6.88381e-12
TG.14.0.18.1.18.1.	-0.275849	0.0360551	5.68704e-13	4.26528e-11
TG.14.0.16.0.18.1.	-0.388282	0.0510864	7.60271e-13	4.98928e-11
PC.O.34.3.	0.247598	0.0328105	9.87602e-13	5.76101e-11
TG.16.0.18.0.18.1.	-0.402403	0.0537739	1.55706e-12	8.17454e-11
TG.16.0.16.0.16.0.	-0.427743	0.0580796	3.357e-12	1.6022e-10
TG.48.0.	-0.338806	0.046426	5.07995e-12	2.16222e-10
SM.d36.0.	-0.31544	0.0432915	5.35406e-12	2.16222e-10
TG.48.1.	-0.295005	0.0409353	8.2461e-12	3.09229e-10
TG.46.0.	-0.424701	0.0594632	1.21153e-11	4.24037e-10
TG.50.2.	-0.171766	0.0241117	1.35115e-11	4.43345e-10
TG.18.2.18.1.16.0.	-0.216882	0.0308653	2.33254e-11	7.20342e-10
TG.50.3.	-0.288211	0.0410881	2.5339e-11	7.25452e-10
TG.18.1.18.1.16.0.	-0.198812	0.0283302	2.62544e-11	7.25452e-10
TG.16.0.16.0.12.0.	-0.46398	0.0667559	3.73265e-11	9.7982e-10
TG.54.2.	-0.261904	0.0388152	1.2266e-10	3.06649e-09
TG.56.2.	-0.362525	0.0545454	2.17875e-10	5.1993e-09
TG.50.0..1	-0.386944	0.0588147	3.22608e-10	7.36388e-09
TG.50.0.	-0.224723	0.0344914	4.44163e-10	9.71606e-09
TG.56.3.	-0.279597	0.0430371	5.05194e-10	1.06091e-08
PC.38.6..1	0.326154	0.0502489	5.46289e-10	1.06381e-08
TG.18.1.18.1.18.1.	-0.234001	0.0361048	5.47102e-10	1.06381e-08
TG.50.3..1	-0.189698	0.0303592	1.95847e-09	3.67213e-08
TG.14.0.18.2.18.2.	-0.301074	0.0504837	9.06642e-09	1.64134e-07
TG.18.2.18.1.18.1.	-0.23828	0.040429	1.30382e-08	2.28168e-07
TG.51.1.	-0.293836	0.0515623	3.72417e-08	6.30706e-07
TG.54.3.	-0.14511	0.0256346	4.42841e-08	7.26535e-07
PC.O.36.3..3	0.193369	0.0344763	5.74934e-08	9.14668e-07
TG.52.2.	-0.104194	0.0187207	7.29724e-08	1.12162e-06
TG.16.0.18.2.18.2.	-0.219414	0.0394899	7.4775e-08	1.12162e-06
TG.52.3.	-0.107604	0.0195468	9.70079e-08	1.40614e-06
CE.20.5.	0.217829	0.0394389	9.90995e-08	1.40614e-06
TG.51.2.	-0.225007	0.0412781	1.31088e-07	1.81108e-06
TG.54.1.	-0.353163	0.0653705	1.63497e-07	2.20093e-06
TG.49.1.	-0.248732	0.0483573	5.91174e-07	7.75916e-06
TG.54.4.	-0.154872	0.0304155	7.27147e-07	9.31103e-06
CE.20.4.	0.174137	0.0341675	7.58421e-07	9.42797e-06
TG.53.3.	-0.192132	0.0377982	7.72195e-07	9.42797e-06
TG.49.2.	-0.211627	0.0430637	1.70648e-06	2.03614e-05
PC.O.38.5..1	0.152695	0.0312467	1.9728e-06	2.3016e-05
SM.d36.1.	-0.138261	0.028708	2.67921e-06	3.05779e-05
PC.34.3.	0.170661	0.0356406	3.01873e-06	3.37199e-05
TG.53.2.	-0.216497	0.0453557	3.25926e-06	3.56482e-05
TG.51.2..1	-0.176354	0.0371069	3.58398e-06	3.83998e-05
PC.O.34.3..1	-0.147025	0.0312843	4.5433e-06	4.77046e-05
SM.d32.1.	-0.145735	0.031101	4.89544e-06	5.03942e-05
TG.51.3.	-0.194904	0.0416727	5.01262e-06	5.06082e-05
TG.52.0.	-0.289912	0.0627929	6.49306e-06	6.4318e-05
LPC.18.0.	-0.179761	0.0396956	9.61576e-06	9.34865e-05
PC.36.4..1	0.161202	0.0357516	1.03361e-05	9.86628e-05
PC.36.2.	0.142251	0.0317302	1.16809e-05	0.000109508
TG.18.2.18.1.18.1..1	-0.352132	0.0796002	1.49574e-05	0.000137766
PC.O.32.0.	-0.132571	0.0300763	1.61028e-05	0.000145759
LPC.18.1.	-0.134598	0.031638	3.06055e-05	0.000272337
PC.38.5..1	0.157776	0.037332	3.40427e-05	0.000297874
TG.56.4.	-0.183109	0.0436382	3.8529e-05	0.000331602
TG.52.4.	-0.11251	0.0272135	4.95704e-05	0.00041975
TG.47.1.	-0.201333	0.0498907	7.43918e-05	0.000619932
PC.16.0.16.0.	-0.109286	0.0271337	7.65063e-05	0.00062437
TG.18.1.18.2.18.2..1	-0.197238	0.0490147	7.7303e-05	0.00062437
PC.36.4..3	-0.421223	0.105038	8.18571e-05	0.000651136
CE.18.2.	0.0670683	0.0168407	9.14976e-05	0.000716959
PC.33.1.	0.122962	0.0325979	0.000209167	0.00161489
PC.32.2.	0.132389	0.0353793	0.00023175	0.00176331
PE.34.0.	-0.040921	0.0110893	0.000278577	0.00208933
LPC.18.2.	-0.135513	0.0380572	0.000448881	0.00331919
PC.O.32.1.	-0.109626	0.0316221	0.00062909	0.00452252
PC.38.5.	0.112184	0.0323615	0.000629198	0.00452252
CE.18.0.	-0.142566	0.0411471	0.000637459	0.00452252
TG.53.4.	-0.146954	0.0432043	0.000791492	0.00554045
PC.40.7.	0.181942	0.0558162	0.00129978	0.00886216
PC.38.4..4	0.0969931	0.0305927	0.00172809	0.0115945
TG.54.5.	-0.116542	0.0367992	0.0017447	0.0115945
PC.O.36.4.	0.0934845	0.0304442	0.00239101	0.0151238
PC.38.4..2	0.110207	0.0368252	0.00306067	0.0191292
LPC.20.4.	-0.104603	0.0353166	0.00337889	0.0208696
PC.38.4..1	0.0885734	0.0299568	0.00342869	0.0209309
TG.16.0.18.2.18.3.	-0.142076	0.0488822	0.00400587	0.0238987
PC.O.34.2.	0.105051	0.0365667	0.00445019	0.0260641
PC.40.5.	0.0972097	0.0342346	0.00492609	0.0284198
PC.O.40.5.	0.121091	0.0428522	0.00514239	0.0293451
PC.O.36.5.	0.0879188	0.0319368	0.0063798	0.0356319
LPC.16.0e.	-0.179012	0.0681131	0.00917369	0.0501686
PC.O.38.4.	0.0837177	0.0319369	0.00934842	0.0505971
TG.18.2.18.2.18.2..1	-0.149983	0.0574445	0.00961151	0.0514902
LPC.16.0.	-0.0941585	0.0364151	0.0103377	0.0537355
PC.36.2..1	-0.0705953	0.0277447	0.0116101	0.059758
TG.56.6.	0.131984	0.0525475	0.0127444	0.0632201
SM.d18.0.16.0.	-0.0721346	0.0292722	0.0144746	0.0710202
PC.36.3..1	-0.0880236	0.0359651	0.0151391	0.0735926
TG.18.1.18.2.18.2.	-0.107932	0.0443771	0.0157865	0.076036
PC.30.0.	-0.0946916	0.0394918	0.0173498	0.081452
TG.16.0.18.2.18.2..1	0.213334	0.0894489	0.0178744	0.0827198
SM.d36.2.	-0.0688341	0.0299182	0.0223215	0.0984773
PC.35.1.	0.0755109	0.035223	0.0331315	0.136961
PC.38.6.	0.0917014	0.044657	0.0412623	0.163285
PC.16.0e.18.1.9Z..	-0.0643331	0.0315781	0.0427721	0.16494
PC.36.2.OH...1	-0.268285	0.131683	0.0428696	0.16494
SM.d39.1.	-0.0786699	0.038656	0.0430414	0.16494
PC.36.2.OH..	-0.265151	0.133489	0.0482995	0.179839
PC.O.38.6.	0.102862	0.0520821	0.0494829	0.181668

## Sheet: ESM Table 3
ESM Table 3: Sex related difference on the circulating lipidome
feature	coef	stderr	pval	qval
SM.d36.2.	-0.124539	0.0366194	0.00119092	0.00822676
CE.18.0.	-0.170937	0.0526232	0.00194205	0.0127447
SM.d36.1.	-0.110385	0.034469	0.00217623	0.0141052
Cer.d18.1.24.0.	-0.107473	0.0337251	0.00231303	0.014809
SM.d34.1.	-0.0873622	0.0290882	0.00391936	0.0236513
SM.d38.2.	-0.108346	0.0366869	0.00446814	0.0260641
SM.d36.0.	-0.15212	0.0533518	0.00593502	0.0335041
Cer.d42.1.	-0.110122	0.0398824	0.00768604	0.0424755
PC.O.34.3..1	-0.102626	0.0384363	0.00972905	0.0515934
SM.d16.1.18.1.	-0.10352	0.0389675	0.0100653	0.052843
SM.d40.2.	-0.0903662	0.03479	0.0117916	0.060103
SM.d40.1..1	-0.0894723	0.0347783	0.0126245	0.0632201
LPC.18.0.	-0.123284	0.0480555	0.0127644	0.0632201
SM.d41.1.	-0.0898758	0.0366154	0.0171811	0.081452
SM.d41.2.	-0.0927918	0.0378955	0.0173764	0.081452
SM.d33.1.	-0.0994662	0.0408605	0.017962	0.0827198
SM.d32.1.	-0.0988877	0.0410066	0.0189591	0.0865522
PC.36.2.OH..	-0.479802	0.200777	0.0199073	0.0900978
PC.36.2.OH...1	-0.472673	0.198249	0.0201785	0.0905444
SM.d35.1.	-0.0275246	0.0115981	0.0207115	0.0921487
PC.34.2.OH..	-0.467634	0.203605	0.0250482	0.108399
SM.d39.1.	-0.116103	0.0505376	0.0251899	0.108399
LPC.16.0e.	-0.186451	0.082667	0.0276555	0.118042
PC.34.2.OH...1	-0.465639	0.207302	0.0282973	0.119807
SM.d40.1.	-0.175063	0.0783852	0.029169	0.12251
LPC.16.0p.	-0.157362	0.071315	0.0310599	0.129416
TG.18.1.18.1.16.0.	-0.0735465	0.0348755	0.0389484	0.159749
TG.50.0.	-0.0789821	0.0375175	0.039511	0.1608
SM.d18.1.24.0.	-0.0777023	0.0369751	0.0399131	0.161187
PC.36.1.	-0.0834505	0.0398982	0.0408015	0.163285
PC.16.0.16.0.	-0.0640733	0.0307339	0.0413655	0.163285
SM.d42.3.	-0.070253	0.0341741	0.0442247	0.168032
SM.d42.2.	-0.130187	0.0634683	0.0444884	0.168032
LPC.16.0.	-0.0859746	0.0424316	0.04694	0.176025
TG.52.2.	-0.0443915	0.0221277	0.0490518	0.181353

## Sheet: ESM Table 4
ESM Table 4: Case (SP vs RP) related difference on the circulating metabolome
feature	coef	stderr	pval	qval
Unknown 8	-0.000663957	0.00030253	0.0320406	0.174323
Unknown 10	0.0780512	0.0370802	0.0364921	0.195233
Sugar 2	-0.0654145	0.0293443	0.0306384	0.173874
Hexose 4	-0.0858599	0.0321665	0.00996248	0.113211
Unknown alcohol 4	-0.0223862	0.00823539	0.00864148	0.110887
Unknown alcohol 5	-0.0327435	0.0112172	0.00497757	0.0746996
Glucuronic acid	-0.000462938	0.000176322	0.0141781	0.119166
Scyllo-Inositol	-0.00928913	0.00363706	0.0133658	0.115957
Indole-3-acetic acid	-0.0936434	0.028987	0.00143531	0.03334
Indole-3-acetic acid	-0.0816295	0.0288516	0.0051196	0.0746996
Tyrosine	-0.0034852	0.00117227	0.00450514	0.0733655
Hexose 5	-0.171521	0.0761931	0.0278619	0.166415
Unknown 12	0.00847986	0.00388833	0.0303106	0.173874
quinic acid	0.00116209	0.000477103	0.0176991	0.129123
Unknown aromatic alcohol	-0.0115642	0.00452398	0.0132158	0.115957
Unknown carboxylic acid derivative 4	-0.111876	0.0472793	0.0215192	0.145601
Unknown 7	-0.000732054	0.000308208	0.018444	0.131567
Hexose 2	-0.0623169	0.0257177	0.01624	0.127147
Hexose 3	-0.0453917	0.0193258	0.0222257	0.145601
Hexose 6	-0.014622	0.00570126	0.0110279	0.113211
Hexose 7	-0.138424	0.0548703	0.0151808	0.121826

## Sheet: ESM Table 5
ESM Table 5: Case (SP vs RP) related difference on the circulating metabolome after the first appearance of islet autoantibodies
feature	coef	stderr	pval	qval
Hexose 4	-0.130256	0.0416427	0.00268109	0.172126
Indole-3-acetic acid	-0.0984273	0.0453409	0.0337814	0.301218
Monosaccharide 1	-0.0977859	0.0464239	0.039227	0.304285
Hexose 3	-0.082771	0.0299228	0.00746469	0.233188
Threonine	-0.0651456	0.0297601	0.0323693	0.301218
Threonine	-0.0651438	0.0295994	0.0314794	0.301218
Unknown alcohol 4	-0.0336402	0.0143259	0.022068	0.266889
Hexose 6	-0.0273821	0.0102001	0.00930545	0.233188
Tyrosine	-0.00344767	0.0016579	0.0417094	0.310178
Sequoyitol	-0.0010211	0.000425402	0.0193965	0.249051
Aspartic acid	-0.00095512	0.000423186	0.0275434	0.294715
Beta-Tocopherol	-0.000815467	0.000377949	0.0348407	0.302267
Beta-Tocopherol	-0.000777769	0.000358107	0.0336975	0.301218
